# Supplementary material for: Analysis of Characteristics of Bovine-Derived Non-Enterotoxigenic Bacteroides fragilis and Validation of Potential Probiotic Effects
Source: Microorganisms. 2024 Nov 14;12(11):2319. doi: 10.3390/microorganisms12112319 (PMC11596406; doi:10.3390/microorganisms12112319)
Supplement: Supplementary file 1 [file microorganisms-12-02319-s001.zip]

Archive with 1 entries (1 files):
- microorganisms-3248999-supplementary.pdf
